# Supplementary material for: Enhanced MICP for Soil Improvement and Heavy Metal Remediation: Insights from Landfill Leachate-Derived Ureolytic Bacterial Consortium
Source: Microorganisms. 2025 Jan 15;13(1):174. doi: 10.3390/microorganisms13010174 (PMC11767312; doi:10.3390/microorganisms13010174)
Supplement: Supplementary file 1 [file microorganisms-13-00174-s001.zip]

Archive with 1 entries (1 files):
- microorganisms-3362541-supplementary.pdf
